# Supplementary material for: Broccoli to the Lab: Green-Synthesized N-CQDs for Ultrasensitive “Turn-On” Detection of Norfloxacin in Food
Source: Sensors (Basel). 2025 Oct 10;25(20):6284. doi: 10.3390/s25206284 (PMC12567167; doi:10.3390/s25206284)
Supplement: Supplementary file 1 [file sensors-25-06284-s001.zip]

Archive with 1 entries (1 files):
- sensors-3895763-supplementary.pdf
